# Supplementary material for: Comparative analysis of spatial-temporal patterns of human metapneumovirus and respiratory syncytial virus in Africa using genetic data, 2011–2014
Source: Virol J. 2021 May 29;18:104. doi: 10.1186/s12985-021-01570-8 (PMC8164071; doi:10.1186/s12985-021-01570-8)
Supplement: Supplementary file 3 — Additional file 3: The GenBank accession numbers of HMPV and RSV attachment (G) glycoprotein gene sequences generated in this study and the contemporaneous sequences retrieved from GenBank. Sheet1: RSV accession numbers grouped by African country of sampling and global sequences. Sheet2: HMPV accession numbers grouped by African country and global sequences. [file 12985_2021_1570_MOESM3_ESM.xls]

## Sheet: RSV-Accession numbers
RSV G Gene Genbank Accession numbers for sequences retrived from GenBank								RSV G Gene Genbank Accession numbers for Kenyan sequences collected between Aug_11-Dec_2013
known RSV BA or clustered with other RSV BAs		known GA2 or clustered with other RSV GA2s		known RSV A ON1 or clustered with other RSV ON1s				KP862453	KP862506	KT765337	KT765614	KX453309
MF445723	KY634336	MF445790	KJ627259	KT781394	KX453362			KP862454	KP862507	KT765338	KT765615	KX453310
MF445733	KY634329	MF445789	KJ627351	KT781351	KX453363			KP862455	KP862508	KT765453	KT765616	KX453311
MF445730	JX908878	MF445783	KJ627374	KT781345	KX453368			KP862456	KP862509	KT765522	KT765617	KX453312
MF445738	JX908879	MF445791	KJ627370	KT781392	KX453367			KP862457	KP862510	KT765530	KT765618	KX453313
MF445725	MG431251	MF445792	KF156501	KT781350	KX453371			KP862458	KP862511	KT765534	KT765619	KX453314
MF445731	JX908870	MF445784	KF156504	KT781349	KX453375			KP862459	KP862512	KT765535	KT765620	KX453315
MF445732	JX908871	MF445785	KF156505	KM434053	MH181998			KP862460	KP862513	KT765536	KT765621	KX453316
MF445734	JX908876	MF445794	KT765262	KC461213	KX453384			KP862461	KP862514	KT765537	KT765622	KX453317
MF445736	JX908881	MF445793	KT765515	KC461212	KX453385			KP862462	KP862515	KT765538	KT765623	KX453318
MF445737	JX908873	MF445795	KT765216	MF614947	MH181999			KP862463	KP862516	KT765539	KT765624	KX453319
MF445739	JX908880	KM586819	KT765414	MF445800	KX453391			KP862464	KP862517	KT765540	KT765625	KX453320
MF445740	JX908882	KM517572	KF156507	MF445809	KX453393			KP862465	KP862518	KT765541	KT765626	KX453321
MF445726	JX908875	MF445796	KT765268	MF445808	MH182000			KP862466	KP862519	KT765542	KT765627	KX453322
MF445724	MG431252	MF445786	KT765235	MF445763	KX453402			KP862467	KP862520	KT765543	KT765628	KX453323
MF445729	JX908877	JQ322973	KF156510	MF445804	KX453404			KP862468	KP862521	KT765544	KT765629	KX453324
MF445735	JX908872	JQ322971	KT765455	MF445762	KX453406			KP862469	KP862522	KT765550	KT765630	KX453325
KM586836	KJ627340	JQ322974	KT765486	MF445805	KX453407			KP862470	KP862523	KT765570	KT765631	KX453326
KM586838	KJ627262	JQ322976	KT765217	KM434003	KX453408			KP862471	KP862524	KT765576	KT765632	KX453327
KT781377	KJ627342	JQ322977	KF156372	KM434019	KX453409			KP862472	KP862525	KT765580	KT765633	KX453328
KT781357	KJ627348	JQ322975	KT765230	KM434017	KX453416			KP862473	KP862526	KT765581	KT765634	KX453329
KT781383	KJ627364	KM586820	KT765411	KM434008	KX453418			KP862474	KP862527	KT765582	KT765635	KX453330
KT781400	KJ627359	KM586821	KT765485	KM434007	KX453420			KP862475	KP862528	KT765583	KT765636	KX453331
KM586835	KJ627251	KM586822	KF156511	KM434033	KX453422			KP862476	KP862529	KT765584	KT765637	KX453332
KT781366	KJ627254	KM586823	KT765571	KM434030	MH182001			KP862477	KX775809	KT765585	KT765638	KX453333
KM586840	KJ627331	KM586824	KT765281	KM434036	MH182002			KP862478	KX775826	KT765586	KT765639	KX453334
KT781359	KJ627247	KM586825	KT765288	KM434061	MH182004			KP862479	KX775828	KT765587	KT765640	KX453335
KT781356	KJ627332	MF445787	KT765574	KM586845	MH182006			KP862480	KX775830	KT765588	KT765641	KX453336
KT781376	KJ627277	KC978856	KT765229	KM434054	KX453429			KP862481	KX775835	KT765589	KT765642	KX453337
KT781371	KJ627278	KM586827	KT765402	KM434024	KX453432			KP862482	KX775831	KT765590	KT765643	KX453338
KT781401	KJ627341	KM586828	KT765575	KT781390	MH182007			KP862483	KX775839	KT765591	KT765644	KX453339
KT781363	KJ627285	MF445788	KT765467	KM434001	MH182008			KP862484	KX775832	KT765592	KT765645	KX453340
KM586843	KP862397	KM586829	KT765228	KM434010	MH182009			KP862485	KX775836	KT765593	KT765646	KX453341
KT781399	KP862396	KM586830	KT765452	KT781388	KX453433			KP862486	KX775827	KT765594	KT765647	KX453342
KT781367	KP862398	KM586831	KT765403	KM434006	MH182010			KP862487	KX775838	KT765595	KT765648	KX453343
KT781364	KP862399	KM586832	KF156512	KT781353	MH182012			KP862488	KX775829	KT765596	KT765649	KX453344
KT781368	KP862400	KP119746	KT765289	KT285064	MH182013			KP862489	KX775833	KT765597	KT765650	KX453345
KT781365	KP862401	KP119747	KT765545	KM434015	MH182014			KP862490	KX775834	KT765598	KT765651	KX453346
KT781378	KP862404	KP119748	KT765283	KM434041	MH182015			KP862491	KX775825	KT765599	KT765652	KX453347
KM586844	KP862402	KP119745	KT765227	KM434037	MH182017			KP862492	KX775824	KT765600	KT765653	Genbank ids for samples reported in the current study
KT781372	KP862403	KM586833	KF156373	KM434039	MH182018			KP862493	KX775837	KT765601	KT765654	MT853771
KT781375	KP862405	KC559445	KT765572	KM434060	KX453446			KP862494	KX775749	KT765602	KT765655	MT853772
KT781395	KP862406	KC559443	KT765546	KT781393	MH182021			KP862495	KX775722	KT765603	KT765656	MT853773
KM517573	KP862408	KC559444	KT765465	KM434022	KX453451			KP862496	KX775723	KT765604	KT765657	MT853774
KT781402	KP862409	KC559441	KT765454	KM434021	KX453454			KP862497	KX775780	KT765605	KT765658	MT853775
KT781361	KP862411	KC559447	KF156374	KM434062	MH182024			KP862498	KX775756	KT765606	KT765659	MT853776
KT781362	KP862410	KC559446	KT765284	KM434034	KX453456			KP862499	KX775730	KT765607	KT765660	MT853777
KT781373	KP862413	KC559448	KT765521	MF445803	MH182025			KP862500	KX775752	KT765608	KX453303	MT854308
KT781370	KP862416	KM433999	KF156514	MF445772	KX453458			KP862501	KX775734	KT765609	KX453304	MT854309
MF445668	KP862417	KM434000	KT765553	MF445773	MH182027			KP862502	KT765328	KT765610	KX453305	MT854310
MF445672	KP862418	KM586837	KT765466	MF445802				KP862503	KT765333	KT765611	KX453306	MT854311
MF445669	KP862419	KM586839	KT765468	MF445801				KP862504	KT765334	KT765612	KX453307	MT854312
MF445662	KP862420	KM586841	KT765213	MF445765				KP862505	KT765336	KT765613	KX453308
MF445663	KP862421	KM434002	KP317921	MF445767
MF445665	KP862422	KM586842	KT765445	MF445769				RSV G Gene Genbank Accession numbers for South Africa sequences collected between Aug_11-Aug_2013
MF445678	KP862424	KM434004	KF156516	MF445770				MT853727	MT853868	MT853916	MT853964
MF445685	KP862425	KM434014	KT765444	MF445797				MT853728	MT853869	MT853917	MT853965	MT854012
MF445670	KP862429	KM434020	KT765321	MF445746				MT853729	MT853870	MT853918	MT853966	MT854013
MF445674	KP317932	KM434031	KT765307	MF445744				MT853730	MT853871	MT853919	MT853967	MT854014
MF445677	KP862431	KM434032	KT765394	MF445745				MT853731	MT853872	MT853920	MT853968	MT854015
MF445664	KP862430	KM434027	KT765395	MF445798				MT853732	MT853873	MT853921	MT853969	MT854016
MF445666	KP862433	KM434038	KT765430	MF445747				MT853733	MT853874	MT853922	MT853970	MT854017
MF445667	KP317952	KT781384	KT765231	MF445748				MT853734	MT853875	MT853923	MT853971	MT854018
MF445680	KP862435	KT781386	KT765548	KT781387				MT853735	MT853876	MT853924	MT853972	MT854019
MF445671	KP862436	KT781385	KT765398	MF445799				MT853736	MT853877	MT853925	MT853973	MT854020
MF445673	KP862434	KT781391	KT765280	MF445751				MT853737	MT853878	MT853926	MT853974	MT854082
KT781404	KF156581	KM434048	KT765427	MF445768				MT853738	MT853879	MT853927	MT853975	MT854083
MF445676	KP862437	KT781344	KT765434	KM434042				MT853739	MT853880	MT853928	MT853976	MT854084
KT781360	KP862438	KM434052	KT765233	KF246639				MT853833	MT853881	MT853929	MT853977	MT854085
MF445675	KP862439	KM434055	KT765396	KF246641				MT853834	MT853882	MT853930	MT853978	MT854086
MF445679	KF156583	KT781352	KT765461	KF246640				MT853835	MT853883	MT853931	MT853979	MT854087
KT781379	KF156584	KT781347	KT765473	KF246638				MT853836	MT853884	MT853932	MT853980	MT854088
MF445688	KF156589	KT781354	KT765484	AB761609				MT853837	MT853885	MT853933	MT853981	MT854089
KT781380	KF156590	KF246618	KT765577	AB761610				MT853838	MT853886	MT853934	MT853982	MT854090
KT781374	KF156591	KF246615	KT765440	AB761611				MT853839	MT853887	MT853935	MT853983	MT854091
KT781405	KP862440	KF246612	KT765557	AB754590				MT853840	MT853888	MT853936	MT853984	MT854092
KF246601	KP862441	KF246604	KT765432	KX655626				MT853841	MT853889	MT853937	MT853985	MT854093
KF246629	KF156532	KF246614	KT765436	KX655640				MT853842	MT853890	MT853938	MT853986	MT854094
KF246607	KP862444	KF246617	KT765450	KX655644				MT853843	MT853891	MT853939	MT853987	MT854095
KF246610	KF156533	KF246605	KT765332	KY654515				MT853844	MT853892	MT853940	MT853988	MT854096
KF246624	KF156600	KF246622	KF156375	AB846652				MT853845	MT853893	MT853941	MT853989	MT854097
KF246611	KF156536	KF246620	KT765458	AB846653				MT853846	MT853894	MT853942	MT853990	MT854098
KF246645	KF156604	KF246606	KT765471	KY654517				MT853847	MT853895	MT853943	MT853991	MT854099
KF246646	KF156537	KF246623	KT765331	KY654512				MT853848	MT853896	MT853944	MT853992	MT854100
KJ690613	KF156607	KF246643	KF156376	AB846651				MT853849	MT853897	MT853945	MT853993	MT854101
KF246598	KP862447	KF246644	KT765462	AB846655				MT853850	MT853898	MT853946	MT853994	MT854102
KF246627	KF156611	KF246642	KT765397	KY654514				MT853851	MT853899	MT853947	MT853995	MT854103
KF246630	KF156613	KF246608	KT765456	KY654516				MT853852	MT853900	MT853948	MT853996	MT854104
KF246599	KF156616	KX655656	KT765393	AB846657				MT853853	MT853901	MT853949	MT853997	MT854105
KF246633	KP862449	KX655657	KT765401	AB846656				MT853854	MT853902	MT853950	MT853998	MT854106
KJ690611	KF156549	MK109785	KT765457	AB846654				MT853855	MT853903	MT853951	MT853999	MT854107
KF246631	KF156620	KX655688	KT765448	JX627336				MT853856	MT853904	MT853952	MT854000	MT854108
KF246626	KF156551	MK109774	KT765460	AB860237				MT853857	MT853905	MT853953	MT854001	MT854109
KJ690612	KP317945	KX655696	KT765480	AB860240				MT853858	MT853906	MT853954	MT854002	MT854112
KF246600	KP862450	KX655678	KT765234	AB860239				MT853859	MT853907	MT853955	MT854003
KF246602	KF156554	KX655639	KT765405	AB860238				MT853860	MT853908	MT853956	MT854004
KF246625	KP862452	KX655650	KT765562	KC342415				MT853861	MT853909	MT853957	MT854005
KF246634	KF156555	MK109787	KT765330	KY327990				MT853862	MT853910	MT853958	MT854006
KF246632	KF156623	KX655617	KT765578	KY327991				MT853863	MT853911	MT853959	MT854007
KX655629	KF156624	KX655666	KT765563	KC342441				MT853864	MT853912	MT853960	MT854008
KX655649	KC263046	KX655643	KT765565	KC342446				MT853865	MT853913	MT853961	MT854009
KX655655	KP317928	MK109776	KT765463	KY327987				MT853866	MT853914	MT853962	MT854010
KX655661	KF156625	KX655692	KT765446	KY327992				MT853867	MT853915	MT853963	MT854011
KX655654	KC263047	KX655673	KT765435	KY327999
KX655701	KF156557	MK109775	KT765447	KC342413				RSV G Gene Genbank Accession numbers for Mali sequences collected between Jan_12-Jan_2014
KX655674	KX775755	KX655662	KT765552	KC342406				MT853722	MT853820	MT854139	MT854178
MK109767	KX775778	KX655677	KT765569	KY328004				MT853723	MT853821	MT854140	MT854179	MT854217
MK109778	KX775728	KX655699	KT765327	KY328006				MT853724	MT853822	MT854141	MT854180	MT854218
MK109780	KX775798	KX655627	KT765431	KY328009				MT853725	MT853823	MT854142	MT854181
KX655624	KX775793	KX655635	KT765459	KY328008				MT853726	MT853824	MT854143	MT854182
MK109788	KX775807	KX655695	KT765285	KY328010				MT853786	MT853825	MT854144	MT854183
KX655641	KX775754	KX655619	KT765232	KY328002				MT853787	MT853826	MT854145	MT854184
KX655683	KX775753	KX655672	KT765286	KY328001				MT853788	MT853827	MT854146	MT854185
KX655700	KX775745	KX655676	KF156518	KY328000				MT853789	MT853828	MT854147	MT854186
MK109768	KX775746	KX655630	KT765469	KC342434				MT853790	MT853829	MT854148	MT854187
KX655698	KX775733	KX655647	KT765478	KC342419				MT853791	MT853830	MT854149	MT854188
MK109784	KX775727	KX655638	KT765483	KC342431				MT853792	MT853831	MT854150	MT854189
KX655642	KX775805	KX655668	KT765556	KY328015				MT853793	MT853832	MT854151	MT854190
MK109771	KX775757	KX655651	KT765451	KY328014				MT853794	MT854113	MT854152	MT854191
KX655684	KX775776	KX655691	KT765329	KY328012				MT853795	MT854114	MT854153	MT854192
MK109779	KX775758	KX655670	KT765547	KY327994				MT853796	MT854115	MT854154	MT854193
KX655646	KX775761	KX655689	KT765464	MH447956				MT853797	MT854116	MT854155	MT854194
MK109765	KX775770	KX655697	KT765433	MH447955				MT853798	MT854117	MT854156	MT854195
MK109789	KX775799	KX655667	KT765335	KY327993				MT853799	MT854118	MT854157	MT854196
MK109769	KX775806	KX655615	KT765339	KY327986				MT853800	MT854119	MT854158	MT854197
MK109770	KX775769	KX655616	KT765479	MH447954				MT853801	MT854120	MT854159	MT854198
MK109781	KX775732	KX655663	KT765449	KY328041				MT853802	MT854121	MT854160	MT854199
KX655648	KX775777	KX655682	KT765482	KY328040				MT853803	MT854122	MT854161	MT854200
KX655681	KX775842	KX655652	KF156521	KY328043				MT853804	MT854123	MT854162	MT854201
MK109782	KX775783	KX655632	KT765392	KY328037				MT853805	MT854124	MT854163	MT854202
KX655653	KX775742	KX655620	KT765399	KC342440				MT853806	MT854125	MT854164	MT854203
MK109786	KX775781	KX655658	KT765400	KY328022				MT853807	MT854126	MT854165	MT854204
KX655664	KX775844	KX655665	KT765481	KY328024				MT853808	MT854127	MT854166	MT854205
KX655625	KX775764	MH383066	KX453381	KY328023				MT853809	MT854128	MT854167	MT854206
KX655685	KX775740	KY654510	KX453389	KY328021				MT853810	MT854129	MT854168	MT854207
KX655669	KX775800	KY654509	KX453390	KY328051				MT853811	MT854130	MT854169	MT854208
KX655660	KX775788	KY654507	KX453392	KY328013				MT853812	MT854131	MT854170	MT854209
MK109764	KX775802	KY654511	MH181905	KY328032				MT853813	MT854132	MT854171	MT854210
KX655671	KX775784	KC763335	KX453499	KY328031				MT853814	MT854133	MT854172	MT854211
KX655686	KX775765	KC763337	KX453400	MH142235				MT853815	MT854134	MT854173	MT854212
LC311404	KX775736	KC763339	KX453401	MH142231				MT853816	MT854135	MT854174	MT854213
LC311394	KX775794	HQ699286	KF156502	MH142230				MT853817	MT854136	MT854175	MT854214
LC311395	KX775787	HQ699285		MH142224				MT853818	MT854137	MT854176	MT854215
LC311392	KX775762	HQ699284		MH142226				MT853819	MT854138	MT854177	MT854216
LC311396	KX775760	HQ699281		MH142234
LC311397	KX775792	HQ699276		MH142236				RSV G Gene Genbank Accession numbers for Gambia sequences collected between Nov_11-Oct_2013
LC311393	KX775789	HQ699275		MH142232				MT853769	MT854251	MT854293
LC311399	KX775726	HQ699277		MH142237				MT853770	MT854252	MT854294
LC311400	KX775846	AB860228		MH142238				MT853778	MT854253	MT854295
LC311403	KX775847	AB860230		MH142228				MT853779	MT854254	MT854296
LC311406		AB860233		MH142223				MT853780	MT854255	MT854297
LC311385		AB860229		MH142222				MT853781	MT854256	MT854298
LC311386		AB860232		MH142221				MT853782	MT854257	MT854299
LC311387		AB860231		MH142229				MT853783	MT854258	MT854300
LC385001		AB860236		MH142225				MT853784	MT854259	MT854301
LC311390		KR816587		MH142227				MT853785	MT854260	MT854302
LC311391		KR816588		KP792362				MT854219	MT854261	MT854303
LC384997		KR816589		KF915247				MT854220	MT854262	MT854304
LC311360		KR816590		KF915227				MT854221	MT854263	MT854305
LC311366		KC342396		KF915228				MT854222	MT854264	MT854306
LC384999		KC342397		KP792375				MT854223	MT854265	MT854307
LC385005		KR816591		KM402626				MT854224	MT854266
LC311382		KR816592		KM402640				MT854225	MT854267
LC311383		KR816593		KM402623				MT854226	MT854268
LC311401		KC342399		KM402624				MT854227	MT854269
LC311402		KC342398		KP164503				MT854228	MT854270
LC311405		KR816594		KF915259				MT854229	MT854271
LC311398		KC342351		KF915249				MT854230	MT854272
HQ699287		KC342352		KM402629				MT854231	MT854273
HQ699288		KC342350		KM402628				MT854232	MT854274
HQ699290		KC342353		KP792365				MT854233	MT854275
HQ699309		KC342355		KF915243				MT854234	MT854276
HQ699289		KC342354		KM402633				MT854235	MT854277
KR816644		KR816595		KF915231				MT854236	MT854278
KR816647		KC342400		KF915232				MT854237	MT854279
KR816645		KC342358		KM402641				MT854238	MT854280
KC342333		KC342360		KP792364				MT854239	MT854281
KC342334		KC342356		KP792366				MT854240	MT854282
KR816646		KC342357		KP792361				MT854241	MT854283
KR816657		KC342359		KM402667				MT854242	MT854284
KR816648		KC342361		KM402632				MT854243	MT854285
KC342335		KC342362		KM402634				MT854244	MT854286
KC342337		KC342364		KP792363				MT854245	MT854287
KC342341		KR816596		KP792372				MT854246	MT854288
KC342347		KR816597		KP792371				MT854247	MT854289
KC342342		KC342367		KM402631				MT854248	MT854290
KC342345		KC342370		KM402671				MT854249	MT854291
KC342339		KC342371		KM402666				MT854250	MT854292
KR816654		KC342372		KM402651
KR816655		KC342374		KF915234				RSV G Gene Genbank Accession numbers for Zambia sequences collected between Oct_11-Oct_2013
KC342340		KC342375		KM402665				MT853740	MT854030	MT854068
KR816652		KC342376		KP164501				MT853741	MT854031	MT854069
KR816651		KC342386		KP792376				MT853742	MT854032	MT854070
KR816650		KC342389		KP164502				MT853743	MT854033	MT854071
KC342331		KC342390		KP792373				MT853744	MT854034	MT854072
KR816653		KC342401		KF915233				MT853745	MT854035	MT854073
KJ939929		KC342402		KM402635				MT853746	MT854036	MT854074
KJ939932		KC342403		KM402670				MT853747	MT854037	MT854075
KJ939926		KC342404		KM402627				MT853748	MT854038	MT854076
JX645913		KC342405		KM402630				MT853749	MT854039	MT854077
JX645905		KC342409		KM402643				MT853750	MT854040	MT854078
JX645907		KC342407		KM402619				MT853751	MT854041	MT854079
JX645888		KC342408		KM402622				MT853752	MT854042	MT854080
JX645919		KC342410		KM402621				MT853753	MT854043	MT854081
JX645920		KC342411		KM402649				MT853754	MT854044	MT854110
JX645921		KC342412		KM402653				MT853755	MT854045	MT854111
JX645956		KC342416		KM402655				MT853756	MT854046
JX645957		KC342418		KM402642				MT853757	MT854047
JX645930		KC342420		KM402620				MT853758	MT854048
JX645923		KC342423		KM402644				MT853759	MT854049
JX645879		KC342422		KP164504				MT853760	MT854050
JX645882		KC342421		KM402637				MT853761	MT854051
JX645911		KC342424		KM402646				MT853762	MT854052
JF979150		KC342426		KM402647				MT853763	MT854053
JF979154		KC342425		KM402638				MT853764	MT854054
KC710991		KC342429		KM402636				MT853765	MT854055
KC710984		KC342428		KM402645				MT853766	MT854056
KC710994		KC342427		KM402648				MT853767	MT854057
KC710992		KC342430		KM402657				MT853768	MT854058
KC710993		KC342432		JN257694				MT854021	MT854059
MG971436		KC342433		KC677867				MT854022	MT854060
MG971438		KC342435		KC677871				MT854023	MT854061
KX858755		KC342391		KC677858				MT854024	MT854062
KC710983		KC342436		KC677862				MT854025	MT854063
KC710996		KC342437		KC677866				MT854026	MT854064
MG971434		KC342438		KC677878				MT854027	MT854065
MG971435		KC342392		KC677877				MT854028	MT854066
KC710990		KC342393		KC677873				MT854029	MT854067
KC710995		KC342439		KC283042
MG971437		KC342442		KC677876
KC710989		KC342445		KC283041
KM402672		KC342447		KC677872
KM402720		KC342448		KC677856
KM402698		KC342449		KC677863
KM402736		KY327940		KC754741
KM402710		KY327963		KC754738
KM402743		KY327944		KC283044
KM402730		KY327939		KC677865
KM402748		KY327979		KC677874
MF443152		KY327974		KC754744
KM402744		KY327966		KC754743
KM402732		KY327964		MG062685
KM402745		KY327954		MG062688
KM402683		KY327938		MG062687
KM402754		KY327942		MG062686
MF443153		KY327947		KF300974
KM402726		KY327960		KF300991
KM402727		KY327957		KF301001
MF443147		KY327956		KF300975
MF443148		KY327953		KF300986
MF443150		KY327950		KF300998
MF443158		KY327985		KF301013
KM402680		KY327982		KF301007
KM402718		KY327941		KF300976
KM402681		KY327937		KF300985
KM402733		KY327981		KF300984
KM402682		KY327980		KF300988
KM402697		KY327975		KF300992
KM402700		KY327943		KF300990
KM402711		KY327959		KF300994
KM402721		KY327958		KF300987
KM402723		KY327951		KF300981
KM402737		KY327946		KF300982
KM402751		KY327962		KF301008
KM402742		KY327945		KF301018
KM402701		KY327961		KF301019
KM402705		KJ939953		KF301017
KM402717		KJ939949		KF301015
KM402738		KJ939941		KF300999
KM402739		KJ939956		MG813988
MF443156		KJ939957		MG813991
KM402684		KJ939942		KU950502
KM402728		KJ939958		KM042392
KM402689		KJ939945		KJ672458
KM402707		KJ939946		KU950556
KM402687		KJ939960		KX894805
KM402686		KJ939961		KJ672465
KM402719		KJ939947		KX894806
KM402735		KJ939963		KJ672448
KM402755		KJ939965		MG813979
KM402685		KJ939966		MG813978
KM402691		KJ939968		KU950608
MF443155		KJ939967		KU950472
KM402688		KJ939969		KM042382
JX976329		KJ939970		KU950470
KC283035		KJ939971		KU950598
JX976328		JX645845		KU950557
JX976333		JX645858		KU950570
JX976330		JX645844		KU950550
JX976331		JX645810		KJ672449
JX976377		JX645806		KU950664
JX976379		JX645807		KU950643
JX976384		JX645817		KU950531
JX976381		JX645852		KX894807
KC283034		JX645804		KU950486
JX976385		JX645848		KU950677
KC283031		JX645815		KU950581
JX976378		JX645826		KU950670
KC283036		JX645842		KJ672437
JX976380		JX645816		LC474558
JX976390		JX645828		KM042391
JX976382		JX645833		KU950636
JX976391		JX645835		KU950628
JX976383		JX645840		KU950560
JX976335		JX645839		KU950459
JX976336		JX645834		KU950540
JX976337		JX645846		KU950499
JX976387		JX645838		KU950537
JX976386		JX645849		KU950686
JX976388		JX645837		MG813981
KC283032		JX645831		MG813980
KC283033		JX645836		KU950651
JX976389		JX645847		KJ672472
KC283037		JX645843		MG813985
KC283039		JX645830		MG813984
KC283038		JF979147		KJ672471
JX976334		JF979149		KU950610
MK749900		JF979148		KJ672440
KF300964		JF979151		KJ672475
KF300965		JF979152		KU950492
KF300963		JF979153		KM042388
KF300967		JF979155		KJ672469
KF300951		JF979156		KU950592
KF300968		JF979157		KU950692
KF301020		KF915179		KU950673
KF300961		KF915152		KJ672433
KU950584		KF915176		KY982517
KU950571		KF915153		KU950513
KU950586		KF915155		KM042390
KU839633		KF915177		KU950627
KU950542		KF915154		KU839637
KU950588		KF915174		KU950521
KU950547		KF915156		KU950615
KU950548		KF915158		KU950631
KU950494		KF915157		KJ672428
KU950530		KF915160		MG813992
KU950552		KF915159		MG813993
KU950578		KF915161		KU950671
KU950613		KF915178		KX894799
KU950496		KF915165		KU950653
KU950618		KF915164		KU950696
KU950633		KF915166		KX894803
KU950621		KF915180		KJ672429
KU950488		KF915167		KU950483
LC474559		KF915168		KU950694
LC474560		KF915169		KU950491
KU839629		KF915181		KU839626
KU950532		KF915170		KU950464
KU839638		KF915175		KU839631
KU950663		KF915171		KU950683
KU950497		KF915172		KU950527
KU950697		KF915173		KU950567
KU950463		KF915182		KU950642
KU950466		KF915183		KM042389
KU950482		KF915184		KX894804
KU950495		KF915185		KJ672466
KU950553		KF915186		KU950680
KU950503		KF915191		KU950509
KU950648		KF915188		KJ672464
KU950555		KF915187		KU950474
KU950559		KF915189		KM042386
KU950589		KF915190		KU950480
KU950665		KF915194		KJ672480
KU950679		KF915195		LC474556
KU950690		KF915193		KU950666
KU950691		KF915203		LC474557
KU950599		KF915204		MH760607
KU950622		KF915208		MH760602
KU950687		KF915217		MH760640
KU950543		KF915211		MH760645
KU950606		KF915212		MH760642
KU950689		KF915213		MH760644
KU950668		KF915214		MH760643
KU950605		KF915215		MH760606
KM042387		KF915216		MH760646
KU950569		KF915218		MG971426
KU950458		KF915219		MG971422
MG813994		KF915221		KX858754
KU950587		KF915220		MG971421
KU950604		KF915225		MG971424
KU950635		KP164507		MG971425
KU950637		KM402639		KX765926
KU950682		KP164506		KX765902
KU950603		KP164505		KX765915
KU950467		JN257697		KX765970
KU950611		JN257699		KX765939
KU839625		JN257695		KX765954
KU950607		JN257703		KX765919
KU950669		JN257700		KX765974
KU950597		JN257701		KX765972
KU950657		JN257702		KX765971
KU950662		JX976356		KX765977
KU839636		JX976358		KU350812
KU950484		JX976357		KU350778
KU950602		JX976359		KU350800
KU950625		JX976360		KU350810
KU950693		JX976361		KU350813
KM042393		JX976364		KU350816
KU950619		JX976365		KY634290
KU950500		JX976363		KY634291
KU950576		JX976354		KY634285
KJ672473		JX976343		KU350830
MH760656		JX976345		KU350826
MH760657		JX976346		KU350817
MH760658		JX976347		KU350829
MH760655		JX976348		KU350801
MH760724		JX976341		KU350802
MH760666		JX976349		KY634295
MH760667		JX976350		KY634294
MH760665		JX976355		KY634293
MH760659		JX976352		KY634292
MH760660		JX976342		KU350794
MH760661		JX976353		KY634277
MH760663		KC677854		KY634278
MH760725		KC677855		KU350821
MH760662		KF300980		KY634282
MH760664		KF301012		KY634281
KX765930		JF920052		KY634279
KX765968		JF920055		KY634280
KX765949		JF920053		KU350824
KX765927		JF920054		KU350807
KX765963		KU950536		KU350806
KX765952		KU950507		KU350828
KX765964		KU950652		KY634275
KX765945		KU950658		KU350803
KX765890		KU950634		KU350804
KX765978		KU950667		KY634305
KX765899		KU950538		KY634306
KX765912		KJ672427		KU350805
KX765959		KU950524		KU350791
KX765905		KX894796		KY634304
KX765895		KJ672436		KU350818
KX765929		KJ672477		KY634298
KX765921		KU950661		KU350823
KX765966		KJ672435		KU350831
KX765962		KU950541		KU350820
KX765897		KM042385		KU350786
KX765975		KJ672463		KU350795
KX765947		KJ672434		KU350809
KX765900		KU950626		KU350811
KX765893		KJ672442		KU350819
KX765908		KM042384		KU350825
KX765943		KU950594		KY634269
KX765965		MH760592		KU350785
KX765888		MH760593		KU350787
KX765973		MH760594		KU350793
KX765909		MH760596		KU350822
KX765923		MH760597		KU350827
KX765907		MH760595		KY634264
KY634416		MH760598		KU350832
KY634417		MH760600		KU350833
KY634418		MH760603		KY634263
KY634400		MH760605		KY634258
KY634396		MH760604		KY634259
KY634409		MH760601		KY634256
KY634410		MH760641		KY634257
KY634407		MG971423		KU350799
KY634408		KX765910		KU350797
KY634404		KX765918		KU350815
KY634401		KX765942		KY634266
KY634402		KX765896		KY634268
KY634403		KX765928		KY634267
KY634389		KX765937		KM508823
KY634413		KX765901		KM508826
KY634414		KX765946		KM508824
KY634388		KX765953		KM508825
KY634376		KX765958		KJ627264
KY634377		MG431254		KC559440
KY634372		MG431255		KM586834
KY634379		KM508816		KM434009
KY634381		KM508817
KY634382		KM508818
KY634383		KM508819
KY634384		KJ627252
KY634380		KJ627269
KY634378		KJ627267
KY634356		KJ627355
KY634361		KJ627326
KY634341		KJ627295
KY634344		KJ627345
KY634352		KJ627365
KY634353		KJ627270
KY634349		KJ627343
KY634354		KJ627325
KY634345		KJ627308
KY634347		KJ627298
KY634355		KJ627303
KY634320		KJ627316
KY634324		KJ627356
KY634316		KJ627320
KY634313		KJ627329
KY634314		KJ627357
KY634315		KJ627371
KY634326		KJ627367
KY634327		KJ627283
KY634308		KJ627279
KY634309		KJ627294
KY634310		KJ627328
KY634311		KJ627275
KY634328		KJ627307
KY634333		KJ627250
KU950585
KU950468

## Sheet: HMPV-Accession numbers
HMPV G Gene Genbank Accession numbers for sequences retrived from Genbank												SouthAfrica sequences (Aug_11-Aug_13) accession numbers					HMPV subgroup protype sequences
A2a (A2.1)	known A2b(A2.2) sequences or clustered with other A2bs - (A2.2.1)					known A2b(A2.2) sequences or clustered with other A2bs - (A2.2.2)						MT853575	MT853593	MT853611	MT853629		FJ168778 NL/94/01/B2
FJ168779	KT191299	MF978289	MH918042	KF178996	KJ627403	MF462406	LC192248	MH918035	KX829103			MT853576	MT853594	MT853612	MT853630		AY525843 HMPV NL/1/99/B1
MH150888	KT191300	LC192170	MH918043	KF178997	KJ627404	MF462420	LC192245	MK947186	KX829105			MT853577	MT853595	MT853613	MT853631		AF371337 HMPV NL/1/00/A1
MH150889	KT191301	LC192171	MH918044	KF178998	KJ627405	MF462409	LC192246	MH918045	KX829106			MT853578	MT853596	MT853614	MT853632		AB503857, AY530095 HMPV JP/240/03/A2b
KX829064	KT191302	LC192172	MH918055	KY474533	KJ627409	MF462410	LC192247	MH918036	KX829108			MT853579	MT853597	MT853615			GQ153651 HMPV CN/gz01/08/A2b2
KX829067	KT191303	LC192173	MH918058	KY474537	KJ627410	MF462407	LC192194	MK947191	KX829109			MT853580	MT853598	MT853616			KC403973 HMPV/USA/TN-82-518/1982/A
KX829072	KT191304	LC192174	KX829068	KY474540	KJ627412	MF462408	LC192195	MH918037	KX829110			MT853581	MT853599	MT853617			FJ168779 NL/00/07/A2
KX829073	KT191305	LC192175	KX829069	KY474530	KJ627420	MF462418	LC192249	MH918038	KX829111			MT853582	MT853600	MT853618			AY297749 CAN97-83
KX829076	KT191306	KU320895	KX829075	KC403978	KJ627422	MF462417	LC192198	MH918040	KX829112			MT853583	MT853601	MT853619
KX829082	KT191307	KU320898	KX829077	KC403983	KJ627424	MF462416	LC192196	MH918059	KX829113			MT853584	MT853602	MT853620
KX829083	KT191308	KU320899	KX829078	KC403984	KJ627426	MF462415	LC192250	MK947187	KX829114			MT853585	MT853603	MT853621		Zambia sequences (Oct_11-Oct_13) accession numbers
KF178960	KT191309	KU320900	KX829085	KC562224	KJ627430	MF462414	LC192199	MK947188	KX829117			MT853586	MT853604	MT853622		MT853540			MT853556	MT853572
KF178961	KT191310	KU320902	KX829087	KC562225	KJ627434	MF462413	LC192251	MH918056	KX829118			MT853587	MT853605	MT853623		MT853541			MT853557	MT853573
KF178965	KT191311	KU320905	KX829089	KC562233	KJ627436	MF462412	LC192200	MK947189	KX829119			MT853588	MT853606	MT853624		MT853542			MT853558	MT853574
KF178966	KT191312	KU320906	KX829092	KC562240	KJ627437	MF462411	LC192201	MH918060	KY474543			MT853589	MT853607	MT853625		MT853543			MT853559
KF178968	KT191313	KU320907	KX829093	KC562241		MF462419	LC192202	MK947190	KY474544			MT853590	MT853608	MT853626		MT853544			MT853560
KF178969	KT191314	KU320908	KX829094	JN604822		MN745084	LC192203	MK947192	KY474545			MT853591	MT853609	MT853627		MT853545			MT853561
KF178970	KT191315	KU320909	KX829095	JN604827		MN745085	LC192252	MK947194	KY474541			MT853592	MT853610	MT853628		MT853546			MT853562
KF178977	KT191316	KU320910	KX829099	JN604828		MN745086	LC192253	MK947196	KY474542							MT853547			MT853563
KF178978	KT191317	KU320911	KX829100	JN604821		KR138311	LC316180	MK947197	MK050269			Mali sequences (Jan_12-Jan_14) accession numbers				MT853548			MT853564
KF178979	KT191318	KU320912	KX829104	JN604823		KU176099	LC270124	MK947198	MK050268			MT853633	MT853654			MT853549			MT853565
KF178980	KT191319	KU320913	KX829107	JN604824		KU176101	LC275891	MK947199	MK050267			MT853634	MT853655			MT853550			MT853566
KF178982	KT191320	KU320916	KX829115	JN604825		KU176102	LC275892	MK947200	MK050266			MT853635	MT853656			MT853551			MT853567
KF178990	KT191321	KU320917	KX829116	JN604826		KU176103	LC360498	MK947204	MK050265			MT853636	MT853657			MT853552			MT853568
KF178993	KT191322	KU320919	JF325878	JN604829		KU176104	KU320892	MK947207	MK050263			MT853637	MT853658			MT853553			MT853569
KY474534	KT191323	KU320920	KF178952	JN604830		LC192176	KU320893	MK947209	MK050264			MT853638	MT853659			MT853554			MT853570
KC403979	KT191324	KU320922	KF178957	KJ627385		LC192177	KU320894	KX829061	MK050262			MT853639	MT853660			MT853555			MT853571
KC403981	KT191325	KU320925	KF178962	KJ627387		LC192178	KU320896	KX829062	MK050260			MT853640	MT853661
KC403982	KT191326	KU320926	KF178963	KJ627406		LC192179	KU320897	KX829065	MK050261			MT853641	MT853662
KJ627433	KT191327	KU320928	KF178964	KJ627377		LC192180	KU320901	KX829066	MK050259			MT853642	MT853663
KJ627378	KT191328	KU320929	KF178967	KJ627380		LC192181	KU320903	KX829070	KT191343			MT853643	MT853664
KJ627388	KT191329	KU320930	KF178971	KJ627381		LC192182	KU320904	KX829071	KT191344			MT853644	MT853665
KJ627407	KT191330	MK179410	KF178972	KJ627382		LC192185	KU320915	KX829063	MH482704			MT853645	MT853666
KJ627413	KT191331	MK179411	KF178973	KJ627389		LC192183	KU320918	KX829074	MH482706			MT853646	MT853667
KJ627415	KT191332	MK179412	KF178974	KJ627392		LC192184	KU320921	KX829079	MH482710			MT853647	MT853668
KJ627423	KT191333	MK179413	KF178975	KJ627396		LC192186	KU320923	KX829080	MH482713			MT853648	MT853669
KJ627425	KT191334	MK179414	KF178981	KJ627401		LC192239	KU320924	KX829081	MH482718			MT853649	MT853670
KJ627428	KT191335	MK179415	KF178983	KJ627402		LC192187	KU320927	KX829084	MH482719			MT853650	MT853671
KJ627390	KT191336	MK179416	KF178984	KJ627408		LC192189	KU320931	KX829086	MH482724			MT853651	MT853672
KJ627394	KT191338	MK179417	KF178985	KJ627411		LC192188	MK179424	KX829088	MH482725			MT853652
KJ627395	KT191339	MK179418	KF178987	KJ627417		LC192240	MK179421	KX829090	MH482727			MT853653
KJ627398	KT191340	MK179419	KF178988	KJ627429		LC192241	MK179423	KX829091	MH482726
KJ627416	KT191341	MK357775	KF178989	KJ627379		LC192242	MK179422	KX829096	MH482728			Gambia sequences (Nov_11-Oct_13) accession numbers
KJ627418	KT191342	MK357776	KF178991	KJ627384		LC192243	KM361520	KX829097	MH482730			MT853673	MT853691	MT853709
KJ627419	MK989731	MH918030	KF178992	KJ627386		LC192191	MH918029	KX829098	MK588634			MT853674	MT853692	MT853710
KJ627421	MK989732	MH918039	KF178994	KJ627393		LC192192	MH918033	KX829101	MH482734			MT853675	MT853693	MT853711
KJ627427	MF462404	MH918041	KF178995	KJ627399		LC192193	MH918034	KX829102	MH482739			MT853676	MT853694	MT853712
known B1 or clustred with other B1s			known B2 or clustred with other B2s						MH482743			MT853677	MT853695	MT853713
JX997977	KU320970	JF325881	JQ689392	KU320942	KX829164	KC562232						MT853678	MT853696
MF462421	KU320971	MG773272	LC192214	KU320943	KX829165	KF530155						MT853679	MT853697
MK820375	KU320972	KF179002	LC192215	KU320944	KX829167	KF530176						MT853680	MT853698
KU176106	KU320973	KF179036	LC192218	KU320945	KX829166	KC562231						MT853681	MT853699
LC192204	MK179434	KF179033	LC192216	KU320946	KX829168	KF530178						MT853682	MT853700
LC192205	MK179433	KF179034	LC192217	KU320947	KX829169	MG431250						MT853683	MT853701
LC192206	MK179426	KF179035	LC192219	KU320948	KF178999	KJ627400						MT853684	MT853702
LC192207	MK179425	KF179043	LC192220	MK179438	KF179000	KJ627414						MT853685	MT853703
LC192208	MK179429	KF530179	LC192222	MK179448	KF179001	KJ627432						MT853686	MT853704
LC192209	MK179427	KC562230	LC192221	MK179441	KF179003	KJ627397						MT853687	MT853705
LC192210	MK179430	KF530171	LC192223	MK179449	KF179004	MK050273						MT853688	MT853706
LC192211	MK179428	KF530163	LC192224	MK179442	KF179005	MK050272						MT853689	MT853707
LC192212	MK179432	KF530173	LC192226	MK179437	KF179008	MK050270						MT853690	MT853708
LC192213	MK179431	KF530164	LC192225	MK179440	KF179006	MH482708
LC337921	KF516922	KF530167	LC192227	MK179447	KF179007	MH482712						Kenyan sequences (Aug_11-Dec_13) accession numbers
LC337922	MH918051	KJ627391	LC192228	MK179439	KF179009	MH482729						KT191345	MH482661	MH482677	MH482699
LC337923	MH918047	KJ627431	LC192229	MK179446	KF179010	MH482733						KT191346	MH482675	MH482678	MH482700
LC337925	MH918049	KJ627435	LC192230	MK179444	KF179024	MH482738						KT191347	MH482663	MH482680	Genbank ids for samples reported in the current study
LC337924	MH918053	KJ627383	LC192231	MK179445	KF179025	MH482740						KT191348	MH482664	MH482681	MT853714
LC337926	MH918054	MK050271	LC192232	MK179450	KF179011							KT191349	MH482665	MH482682	MT853715
LC337927	KX829121	MH482702	LC192233	MK179443	KF179026							KT191350	MH482666	MH482685	MT853716
LC337930	KX829122	MH482735	LC192234	MK179451	KF179012							KT191351	MH482667	MH482686	MT853717
LC337928	KX829123	MH482703	LC192235	MH918031	KF179013							KT191352	MH482668	MH482687	MT853718
LC337929	KX829125	MH482707	LC192237	MH918032	KF179027							KT191354	MH482669	MH482689	MT853719
LC337931	KX829126	MH482711	LC192236	MH918046	KF179014							KT191353	MH482671	MH482691	MT853720
KU320949	KX829130	MH482715	LC192238	MH918048	KF179015							MH482655	MK588636	MH482692	MT853721
KU320950	KX829131	MH482716	LC337934	MH918052	KF179016							MH482657	MH482672	MH482693
KU320951	KX829132	MH482717	LC337933	MH918050	KF179017							MH482658	MH482673	MH482694
KU320952	KX829133	MH482720	LC337932	MH918057	KF179018							MH482660	MH482674	MH482695
KU320953	KX829134	MH482722	LC337935	KX829120	KF179029							MH482659	MK588637	MH482697
KU320954	KX829135	MH482723	LC337936	KX829124	KF179019							MH482662	MH482676	MH482698
KU320955	KX829139	MK989730	LC337937	KX829127	KF179020
KU320956	KX829140	MH482736	LC337938	KX829128	KF179021
KU320957	KX829143	MH482741	LC337939	KX829129	KF179030
KU320958	KX829144		LC337940	KX829136	KF179031
KU320959	KX829145		LC337941	KX829137	KF179022
KU320960	KX829146		KU320932	KX829141	KF179032
KU320961	KX829148		KU320933	KX829142	KF179023
KU320962	KX829149		KU320934	KX829138	KF179037
KU320963	KX829151		KU320935	KX829147	KF179038
KU320964	KX829152		KU320936	KX829150	KF179039
KU320965	KX829156		KU320937	KX829153	KF179040
KU320966	KX829157		KU320938	KX829155	KF179042
KU320967	KX829159		KU320939	KX829158	KF179044
KU320968	KX829160		KU320940	KX829161	KF179041
KU320969	KX829162		KU320941	KX829163	KF179045
